# Supplementary material for: RNA-seq analysis of synovial fibroblasts brings new insights into rheumatoid arthritis
Source: Cell Biosci. 2012 Dec 21;2:43. doi: 10.1186/2045-3701-2-43 (PMC3560277; doi:10.1186/2045-3701-2-43)
Supplement: Additional file 2 — Top fifty up- and down- regulated genes expressed only in normal synovial RNA or only in rheumatoid arthritis synovial RNA. [file 2045-3701-2-43-S2.xlsx]

## Sheet: Sheet1
gene	locus	RA1 FPKM	RA3 FPKM	WT1 FPKM	WT2 FPKM	Avg. RA	Avg. WT	FC**
HLA-B	chr6_ssto_hap7:2655407-2658748	704.267	728.341	0.05	0.05	716.304	0.05	14326.1
HLA-A	chr6_ssto_hap7:1239643-1243012	778.206	585.552	0.05	0.05	681.879	0.05	13637.6
HLA-C	chr6_ssto_hap7:2570007-2573323	534.831	452.093	0.05	0.05	493.462	0.05	9869.24
TUBB	chr6_ssto_hap7:2020463-2025502	405.263	416.669	0.05	0.05	410.966	0.05	8219.32
CLIC1	chr6_ssto_hap7:3029174-3035164	350.534	369.556	0.05	0.05	360.045	0.05	7200.9
RPS18	chr6_ssto_hap7:4720053-4720706	260.441	269.121	0.05	0.05	264.781	0.05	5295.62
HLA-E	chr6_ssto_hap7:1789472-1794272	243.498	260.211	0.05	0.05	251.854	0.05	5037.09
C6orf48	chr6_qbl_hap6:3096351-3101196	119.484	225.781	0.05	0.05	172.632	0.05	3452.65
SCARA5	chr8:27727398-27850369	11.3602	316.043	0.05	0.05	163.702	0.05	3274.04
CUTA	chr6_ssto_hap7:4864564-4866311	168.688	133.666	0.05	0.05	151.177	0.05	3023.54
PLA2G2A	chr1:20301923-20306932	9.8584	254.696	0.05	0.05	132.277	0.05	2645.55
CSNK2B	chr6_ssto_hap7:2964461-2968648	105.949	127.832	0.05	0.05	116.89	0.05	2337.81
CITED2	chr6:139693396-139695785	80.8209	114.889	0.05	0.05	97.8551	0.05	1957.1
DDAH2	chr6_ssto_hap7:3025633-3028856	86.8176	103.801	0.05	0.05	95.3092	0.05	1906.18
CFB	chr6_ssto_hap7:3246430-3252571	26.8478	156.737	0.05	0.05	91.7924	0.05	1835.85
PSMB8	chr6_ssto_hap7:4239266-4243485	80.2236	102.68	0.05	0.05	91.452	0.05	1829.04
SPCS1	chr3:52739856-52742197	81.3213	100.617	0.05	0.05	90.9692	0.05	1819.38
DBI	chr2:120124503-120130122	84.9794	95.6255	0.05	0.05	90.3025	0.05	1806.05
FLOT1	chr6_ssto_hap7:2027817-2042770	93.9851	83.5302	0.05	0.05	88.7577	0.05	1775.15
BAT1	chr6_ssto_hap7:2828800-2841030	69.7237	68.6665	0.05	0.05	69.1951	0.05	1383.9
SLC39A7	chr6_qbl_hap6:4400825-4404437	57.637	78.3842	0.05	0.05	68.0106	0.05	1360.21
HSPA1A	chr6_qbl_hap6:3076937-3079366	43.867	87.382	0.05	0.05	65.6245	0.05	1312.49
HSPA1B	chr6_qbl_hap6:3089162-3091686	40.5878	90.1457	0.05	0.05	65.3668	0.05	1307.34
BAG6	chr6_ssto_hap7:2937601-2951276	65.5144	63.4316	0.05	0.05	64.473	0.05	1289.46
PRG4	chr1:186265404-186283688	2.46231	125.893	0.05	0.05	64.1779	0.05	1283.56
TAPBP	chr6_qbl_hap6:4499711-4514410	25.395	74.7928	0.05	0.05	50.0939	0.05	1001.88
HLA-H	chr6_ssto_hap7:1186739-1190195	58.156	41.9667	0.05	0.05	50.0613	0.05	1001.23
RDBP	chr6_ssto_hap7:3252573-3259574	50.856	44.7695	0.05	0.05	47.8128	0.05	956.255
BMP1	chr8:22022652-22069840	45.5837	47.9635	0.05	0.05	46.7736	0.05	935.472
AGPAT1	chr6_ssto_hap7:3483710-3493616	36.3602	56.5101	0.05	0.05	46.4352	0.05	928.703
IL13RA2	chrX:114238537-114252207	9.93611	80.7008	0.05	0.05	45.3185	0.05	906.369
SLPI	chr20:43880878-43883206	1.35711	88.2877	0.05	0.05	44.8224	0.05	896.448
PSMB9	chr6_ssto_hap7:4252710-4258398	33.1738	55.4407	0.05	0.05	44.3072	0.05	886.145
PPP1R11	chr6_ssto_hap7:1365371-1368548	43.3271	43.9521	0.05	0.05	43.6396	0.05	872.792
KIAA1949	chr6_ssto_hap7:1976469-1979473	46.3975	40.8023	0.05	0.05	43.5999	0.05	871.998
MRPS18B	chr6_ssto_hap7:1917764-1926453	34.8728	50.3719	0.05	0.05	42.6224	0.05	852.447
FAM20A	chr17:66531256-66597095	29.6773	55.3271	0.05	0.05	42.5022	0.05	850.044
C2	chr6_ssto_hap7:3228025-3246159	55.1441	29.3308	0.05	0.05	42.2375	0.05	844.749
MMP1	chr11:102660640-102668966	80.4229	1.19494	0.05	0.05	40.8089	0.05	816.178
NUMA1	chr11:71713910-71791573	40.5051	40.6081	0.05	0.05	40.5566	0.05	811.132
LSM2	chr6_qbl_hap6:3058818-3068380	42.0421	38.4132	0.05	0.05	40.2277	0.05	804.553
VPS24	chr2:86730552-86790620	33.4099	44.788	0.05	0.05	39.0989	0.05	781.979
NEU1	chr6_ssto_hap7:3159576-3163457	49.6575	25.6194	0.05	0.05	37.6384	0.05	752.769
GLT8D1	chr3:52728503-52740048	25.3549	46.385	0.05	0.05	35.87	0.05	717.399
BRD2	chr6_ssto_hap7:4367204-4430060	29.3283	37.3663	0.05	0.05	33.3473	0.05	666.946
PRRC2A	chr6_ssto_hap7:2919252-2936356	33.5533	32.2571	0.05	0.05	32.9052	0.05	658.104
RPP21	chr6_ssto_hap7:1642883-1644613	36.5756	28.7106	0.05	0.05	32.6431	0.05	652.862
MYLK	chr3:123331142-123603149	40.6921	23.1595	0.05	0.05	31.9258	0.05	638.516
SMOC2	chr6:168841830-169068674	38.0323	24.1102	0.05	0.05	31.0712	0.05	621.425
ATF6B	chr6_mcf_hap5:3462872-3475845	31.1094	30.1613	0.05	0.05	30.6354	0.05	612.707
ACTG2	chr2:74120092-74146780	0.05	0.05	1087.76	2.57617	0.05	545.17	-10903.4
RPS24	chr10:79793517-79816571	0.05	0.05	407.717	429.079	0.05	418.398	-8367.96
PSAP	chr10:73576054-73611082	0.05	0.05	236.863	519.829	0.05	378.346	-7566.92
HMGA1	chr6:34204576-34214008	0.05	0.05	139.352	265.81	0.05	202.581	-4051.62
CD59	chr11:33724555-33758025	0.05	0.05	111.474	149.283	0.05	130.379	-2607.57
LRRC59	chr17:48458593-48474914	0.05	0.05	116.949	88.5708	0.05	102.76	-2055.19
PPP1R14A	chr19:38741876-38747172	0.05	0.05	142.486	1.09725	0.05	71.7917	-1435.83
LTBP1	chr2:33172368-33624575	0.05	0.05	54.3842	66.0754	0.05	60.2298	-1204.6
SNHG6	chr8:67834164-67837777	0.05	0.05	46.685	65.6173	0.05	56.1511	-1123.02
HNRNPC	chr14:21677295-21737638	0.05	0.05	52.0815	58.4634	0.05	55.2724	-1105.45
CARS	chr11:3022151-3078681	0.05	0.05	56.0627	43.3374	0.05	49.7	-994
LRRC41	chr1:46744071-46769038	0.05	0.05	47.4526	45.943	0.05	46.6978	-933.956
EFHD1	chr2:233470766-233547491	0.05	0.05	91.3826	0.309937	0.05	45.8463	-916.925
PDPN	chr1:13910251-13944452	0.05	0.05	0.186252	88.2465	0.05	44.2164	-884.328
ASPH	chr8:62413114-62627199	0.05	0.05	30.9653	53.715	0.05	42.3402	-846.803
SPRYD3	chr12:53458099-53473204	0.05	0.05	24.3632	51.0526	0.05	37.7079	-754.158
TYMS	chr18:657603-673499	0.05	0.05	13.4792	61.9355	0.05	37.7073	-754.147
MPST	chr22:37415701-37425863	0.05	0.05	48.7096	23.5183	0.05	36.114	-722.279
RGS3	chr9:116207010-116360018	0.05	0.05	37.7065	32.3372	0.05	35.0219	-700.437
DAG1	chr3:49506145-49573048	0.05	0.05	30.3648	38.9084	0.05	34.6366	-692.732
RPL17	chr18:47014850-47018935	0.05	0.05	32.2464	33.4285	0.05	32.8375	-656.749
C17orf62	chr17:80400462-80408707	0.05	0.05	24.6255	36.2401	0.05	30.4328	-608.656
ATP5SL	chr19:41937222-41945843	0.05	0.05	28.7893	28.5219	0.05	28.6556	-573.111
ST20	chr15:80191181-80216096	0.05	0.05	21.9896	24.424	0.05	23.2068	-464.136
TENC1	chr12:53440809-53458162	0.05	0.05	21.877	22.2928	0.05	22.0849	-441.698
CHPT1	chr12:102091416-102122846	0.05	0.05	16.181	25.0592	0.05	20.6201	-412.402
CDK10	chr16:89753075-89762772	0.05	0.05	21.1798	18.563	0.05	19.8714	-397.428
PAFAH1B2	chr11:117014999-117047592	0.05	0.05	12.7678	22.0414	0.05	17.4046	-348.093
NUMB	chr14:73741917-73925286	0.05	0.05	10.9835	23.2104	0.05	17.0969	-341.939
SNORA70	chrX:153628621-153628756	0.05	0.05	26.7106	6.98642	0.05	16.8485	-336.97
SNW1	chr14:78183943-78227497	0.05	0.05	14.0146	19.0282	0.05	16.5214	-330.428
TEAD2	chr19:49843854-49865714	0.05	0.05	19.4943	12.2973	0.05	15.8958	-317.917
AARSD1	chr17:41102542-41132545	0.05	0.05	16.4619	14.2341	0.05	15.348	-306.961
CDK11B	chr1:1571099-1655775	0.05	0.05	10.2569	14.2583	0.05	12.2576	-245.153
NR1I3	chr1:161199455-161208000	0.05	0.05	12.3267	11.2514	0.05	11.7891	-235.782
RPL17-C18ORF32	chr18:47007547-47018935	0.05	0.05	10.6449	12.2361	0.05	11.4405	-228.81
TCTN1	chr12:111051831-111086935	0.05	0.05	6.593	16.2198	0.05	11.4064	-228.128
AKAP2	chr9:112810877-112934791	0.05	0.05	9.4567	9.68433	0.05	9.57052	-191.41
FAS	chr10:90750287-90775542	0.05	0.05	3.3846	12.6561	0.05	8.02035	-160.407
PALM2-AKAP2	chr9:112542576-112934791	0.05	0.05	5.54477	10.396	0.05	7.97041	-159.408
ABLIM1	chr10:116190868-116444414	0.05	0.05	1.94721	13.7731	0.05	7.86014	-157.203
APTX	chr9:32972603-33001639	0.05	0.05	7.32626	8.05649	0.05	7.69138	-153.828
CGREF1	chr2:27322220-27341995	0.05	0.05	6.19711	8.68079	0.05	7.43895	-148.779
IDUA	chr4:980784-998317	0.05	0.05	1.29777	10.759	0.05	6.02838	-120.568
MAPK9	chr5:179660594-179719071	0.05	0.05	3.43542	7.99754	0.05	5.71648	-114.33
C18orf32	chr18:47007547-47013644	0.05	0.05	5.0915	6.24908	0.05	5.67029	-113.406
WDR81	chr17:1619816-1641893	0.05	0.05	4.18183	6.59575	0.05	5.38879	-107.776
TRIM5	chr11:5684424-5706339	0.05	0.05	2.79129	7.43086	0.05	5.11107	-102.221
EME1	chr17:48450580-48458820	0.05	0.05	3.03505	6.56438	0.05	4.79972	-95.9943
TRIM34	chr11:5641173-5665625	0.05	0.05	1.6047	7.56021	0.05	4.58245	-91.6491
** FC = fold changes were calculated by arbitrarily setting FPKM to 0.5 for genes in which expression was not detected by RNA-seq.
