# Supplementary material for: RNA-seq analysis of synovial fibroblasts brings new insights into rheumatoid arthritis
Source: Cell Biosci. 2012 Dec 21;2:43. doi: 10.1186/2045-3701-2-43 (PMC3560277; doi:10.1186/2045-3701-2-43)
Supplement: Additional file 3 — PubMatrix Literature Search. [file 2045-3701-2-43-S3.xlsx]

## Sheet: Sheet1
Genes x Disease
PubMatrix	Rheumatoid Arthritis	Osteoarthritis	Arthritis	Disease
IL26	1	0	1	10	29
SLC2A5	0	0	0	5	59
PLXDC2	0	0	0	3	8
MAFB	1	0	1	35	252
SLC14A1	0	2	2	7	26
ADRA2A	3	1	20	612	9666
MAN1C1	0	0	0	1	1
CFI	0	4	10	196	943
SLC12A8	0	0	1	5	6
THBS4	0	0	0	8	20
HLA-B	497	30	2485	3891	10423
HLA-A	190	7	324	3163	12458
HLA-C	52	3	141	798	2498
TUBB	2	3	4	15	121
CLIC1	0	0	2	13	86
RPS18	0	0	0	4	46
HLA-E	2	2	7	75	537
C6orf48	0	0	1	3	3
SCARA5	0	0	0	2	17
CUTA	0	0	0	3	45
SERPINB2	9	3	11	123	672
AQP1	9	5	11	148	1217
APOBEC3B	0	0	0	8	49
NEFM	0	0	0	1	9
CCDC3	0	0	0	0	2
F10	4	0	6	134	1752
HHIP	0	0	0	20	93
ARL2-SNX15	0	0	0	1	1
GPAT2	0	0	0	0	6
ACTG2	0	0	0	4	16
RPS24	0	0	0	11	41
PSAP	0	0	1	120	552
HMGA1	1	1	1	58	712
CD59	18	4	26	292	1778
LRRC59	0	0	0	0	2
PPP1R14A	0	0	0	14	95
LTBP1	1	2	2	12	124
SNHG6	0	0	0	0	0
HNRNPC	2	0	3	2	57
GIPC1	0	0	0	7	62
MPPE1	0	0	0	1	2
EPB41L2	1	0	1	26	542
MRPL14	0	0	0	1	2
PPIEL	0	0	0	0	2
FAM101A	0	0	0	0	0
PCDHGC5	0	0	0	0	0
RSAD2	1	0	1	12	56
HEYL	0	2	3	35	343
GPR107	0	0	0	0	5
GOLGA2	0	0	0	1	6
HHIP	0	0	0	20	93
ITIH3	0	0	0	5	15
HEATR5A	0	0	0	0	0
	113419	48667	222804	2825762	0
	113419	48667	222804	2825762	0
