# Supplementary material for: RNA-seq analysis of synovial fibroblasts brings new insights into rheumatoid arthritis
Source: Cell Biosci. 2012 Dec 21;2:43. doi: 10.1186/2045-3701-2-43 (PMC3560277; doi:10.1186/2045-3701-2-43)
Supplement: Additional file 4 — Top fifty up- and down- regulated genes expressed in rheumatoid arthritis synovial RNA. [file 2045-3701-2-43-S4.xlsx]

## Sheet: Sheet1
gene	locus	RA1 FPKM	RA2 FPKM	WT1 FPKM	WT2 FPKM	Avg. RA	Avg. WT	FC
IL26	chr12:68595128-68619571	17.913	1.92675	0.101341	0.144117	9.91987	0.122729	80.8274
SLC2A5	chr1:9097004-9148510	65.2675	21.8441	0.339825	3.85121	43.5558	2.09552	20.7852
PLXDC2	chr10:20105371-20569115	9.22245	2.31621	0.0979983	0.572602	5.76933	0.3353	17.2065
MAFB	chr20:39314516-39317876	37.1772	6.67881	0.605229	2.09595	21.928	1.35059	16.2359
SLC14A1	chr18:43304091-43332485	6.18778	2.09636	0.360208	0.177351	4.14207	0.268779	15.4107
ADRA2A	chr10:112836789-112840662	4.37308	10.6659	0.898506	0.144772	7.51947	0.521639	14.4151
MAN1C1	chr1:25943958-26111258	16.774	24.3346	0.656544	2.7991	20.5543	1.72782	11.8961
CFI	chr4:110661847-110723335	21.803	28.7589	0.104368	4.32626	25.2809	2.21531	11.4119
SLC12A8	chr3:124801479-124931609	7.44196	15.2539	0.628507	1.43951	11.3479	1.03401	10.9747
THBS4	chr5:79331169-79379107	5.86215	7.09226	0.058429	1.2202	6.4772	0.639317	10.1314
LOC100287482	chr7:129142319-129152773	1.01513	1.78204	0.0684947	0.219182	1.39859	0.143838	9.72332
DLX4	chr17:48046561-48052323	11.1727	14.3725	0.0895742	2.56195	12.7726	1.32576	9.63418
FHIT	chr3:59735035-61237133	2.56027	0.650539	0.162001	0.172432	1.6054	0.167216	9.60076
PPIEL	chr1:39987951-40025370	1.06282	0.879919	0.0867344	0.120179	0.971369	0.103457	9.38912
CADM1	chr11:115044344-115375241	24.053	8.39041	0.0652952	3.51194	16.2217	1.78862	9.0694
COLEC12	chr18:319354-500729	44.9452	33.4818	0.541103	8.32122	39.2135	4.43116	8.84949
EEPD1	chr7:36192835-36341152	2.92328	1.05282	0.230219	0.22338	1.98805	0.2268	8.76567
PSG1	chr19:43370612-43383871	3.19903	0.504523	0.248886	0.175867	1.85178	0.212376	8.71932
C3orf55	chr3:157261158-157319021	8.65822	4.13376	0.424371	1.04888	6.39599	0.736624	8.68284
PARK2	chr6:161768589-163148834	0.659832	0.69481	0.0950885	0.0748699	0.677321	0.0849792	7.97043
C7orf31	chr7:25174315-25219817	0.763288	1.98745	0.233217	0.119213	1.37537	0.176215	7.80506
FLI1	chr11:128562388-128683162	1.63754	1.50849	0.133205	0.274482	1.57302	0.203844	7.71678
LOC643719	chr19:35067637-35068596	0.168092	0.88912	0.0683245	0.0733385	0.528606	0.0708315	7.46286
RSPO3	chr6:127440047-127518184	2.74672	0.798583	0.105425	0.384194	1.77265	0.24481	7.24093
FAM21B	chr10:51837885-51893269	9.93506	15.4992	3.53618	0.139004	12.7171	1.83759	6.92055
CYP27A1	chr2:219646471-219680016	29.6964	19.3485	0.811071	6.31581	24.5225	3.56344	6.88168
LOC349196	chr8:7141006-7143880	0.729805	0.640748	0.0598563	0.141535	0.685276	0.100696	6.80542
LOC100133957	chrX:47518231-47519776	3.70209	0.81592	0.366317	0.29793	2.25901	0.332123	6.80171
CCRL2	chr3:46448720-46451014	2.46013	0.995056	0.0795938	0.443667	1.72759	0.26163	6.60319
APOE	chr19:45409038-45412650	14.4817	6.43068	2.08356	1.15714	10.4562	1.62035	6.45305
TMEM26	chr10:63166400-63213208	1.57081	0.560497	0.149014	0.189749	1.06565	0.169381	6.29144
GREM1	chr15:33010204-33026870	501.926	281.559	112.248	13.1877	391.742	62.718	6.24609
GPNMB	chr7:23286315-23314729	264.222	128.835	14.6689	49.3233	196.529	31.9961	6.14226
LOC349196	chr8:7118140-7121014	0.575653	0.563836	0.0598563	0.12987	0.569745	0.094863	6.00597
C11orf45	chr11:128769459-128775592	0.816801	0.318332	0.094602	0.100434	0.567566	0.0975181	5.82012
IGFBP3	chr7:45951843-45960871	3885.42	5409.84	304.718	1307.55	4647.63	806.132	5.76535
EIF4EBP3	chr5:139927250-139929163	41.7747	21.1158	3.20538	7.70665	31.4453	5.45602	5.76341
ERV3	chr7:64450732-64467124	1.4898	4.27391	0.298042	0.703131	2.88186	0.500586	5.75696
C2orf58	chr2:38358246-38408993	1.0205	1.144	0.187447	0.199373	1.08225	0.19341	5.59563
ATP2A3	chr17:3827168-3867736	3.94535	6.16527	0.735601	1.07288	5.05531	0.904243	5.59065
IRX2	chr5:2746278-2751769	1.80947	2.20951	0.372147	0.351189	2.00949	0.361668	5.55618
CDKN1C	chr11:2904447-2906995	13.0583	4.16281	1.77808	1.36664	8.61056	1.57236	5.47621
ARL9	chr4:57371374-57390058	1.60775	0.622524	0.266592	0.142449	1.11514	0.20452	5.45245
PLXNC1	chr12:94542498-94701451	2.34062	0.878207	0.168441	0.423801	1.60941	0.296121	5.43499
NEIL1	chr15:75639330-75647588	0.398127	0.275885	0.0517034	0.0733036	0.337006	0.0625035	5.39179
TMTC2	chr12:83080933-83528067	0.898365	0.674367	0.0699557	0.222714	0.786366	0.146335	5.37374
EGR3	chr8:22545173-22550815	1.42604	1.60547	0.275236	0.309479	1.51575	0.292357	5.1846
ARHGEF3	chr3:56761445-57113336	11.8971	7.65539	0.846976	2.94464	9.77625	1.89581	5.15677
SDK1	chr7:3341079-4308631	3.21209	1.69148	0.621313	0.340904	2.45179	0.481108	5.09612
FOXO1	chr13:41129800-41240734	3.7831	2.95231	0.389587	0.951288	3.3677	0.670437	5.02314
SERPINB2	chr18:61554938-61571124	0.236215	0.0954396	16.2075	10.0295	0.165827	13.1185	-79.1093
AQP1	chr7:30951414-30965131	5.67506	3.86011	396.183	25.8019	4.76759	210.992	-44.2556
APOBEC3B	chr22:39378404-39388783	0.077538	0.23398	2.59902	7.41023	0.155759	5.00462	-32.1306
NEFM	chr8:24771273-24776606	0.0592229	0.0712159	3.69528	0.201432	0.0652194	1.94836	-29.8739
CCDC3	chr10:12938624-13043704	0.124108	0.092549	4.48673	1.70738	0.108328	3.09705	-28.5895
F10	chr13:113777112-113803843	0.196971	0.217271	8.44739	2.95807	0.207121	5.70273	-27.5333
HHIP	chr4:145567172-145659881	0.0730092	0.265321	7.88577	1.10755	0.169165	4.49666	-26.5815
ARL2-SNX15	chr11:64781584-64808044	0.360956	0.390615	8.29552	11.1676	0.375786	9.73155	-25.8966
HES4	chr1:934341-935552	0.301506	0.468292	16.2396	1.08939	0.384899	8.66447	-22.511
GPAT2	chr2:96687693-96700727	0.554669	0.365853	17.6005	3.04858	0.460261	10.3245	-22.4319
COL5A3	chr19:10070236-10121147	10.8082	5.07004	217.043	28.901	7.93912	122.972	-15.4894
PTGER1	chr19:14583277-14586174	0.293156	0.189758	6.14007	1.23667	0.241457	3.68837	-15.2755
KRT7	chr12:52626953-52642709	4.52081	20.6949	318.243	50.1661	12.6079	184.205	-14.6103
SCXA	chr8:145490602-145492131	0.0832865	0.169426	0.372362	3.19714	0.126356	1.78475	-14.1248
CDC45	chr22:19467413-19508135	0.84811	0.517271	2.26556	16.8528	0.682691	9.55917	-14.0022
PARM1	chr4:75858284-75975325	0.0603104	0.121719	1.89204	0.581024	0.0910147	1.23653	-13.5861
PAQR4	chr16:3019341-3023485	0.898835	0.373749	3.6277	12.9544	0.636292	8.29104	-13.0302
SCXB	chr8:145321516-145323045	0.0832865	0.169426	0.372362	2.90649	0.126356	1.63942	-12.9746
NES	chr1:156638555-156647189	0.542303	1.14774	13.1116	5.10947	0.845022	9.11052	-10.7814
LOC100128191	chr12:98906750-98910004	0.13085	0.0598401	0.355144	1.60009	0.0953451	0.977618	-10.2535
PEAR1	chr1:156863522-156886226	0.533132	1.23425	14.5176	2.92076	0.88369	8.7192	-9.86681
ERCC6L	chrX:71424506-71458858	0.139808	0.0736196	0.375318	1.70281	0.106714	1.03907	-9.73694
RASD2	chr22:35937351-35950045	0.280045	0.18026	0.657145	3.64716	0.230152	2.15215	-9.35098
TMEFF2	chr2:192814746-193059644	0.194167	0.0543433	1.53897	0.750955	0.124255	1.14496	-9.21461
KIT	chr4:55524094-55606881	0.152192	0.154566	2.42602	0.34698	0.153379	1.3865	-9.03971
NEURL1B	chr5:172068275-172118533	0.322815	0.309812	4.46449	1.19799	0.316314	2.83124	-8.95074
TFPI2	chr7:93515744-93520065	1.48941	35.3804	92.4426	226.734	18.4349	159.588	-8.65685
KRT81	chr12:52679696-52685299	0.168868	0.213308	0.48611	2.78389	0.191088	1.635	-8.55626
MYBL2	chr20:42295708-42345122	2.83427	0.94626	12.8684	18.7303	1.89027	15.7993	-8.35826
CKAP2L	chr2:113495443-113522254	0.205512	0.2777	0.756189	3.22197	0.241606	1.98908	-8.23274
REM1	chr20:30063104-30072708	0.345805	1.41829	9.14431	5.17568	0.882049	7.15999	-8.11746
BRIP1	chr17:59756546-59940920	0.101358	0.0892365	0.360541	1.12362	0.0952972	0.742082	-7.78702
RAD51AP1	chr12:4647949-4669213	0.225863	0.245378	0.590194	3.05591	0.23562	1.82305	-7.73725
TK1	chr17:76170159-76183285	12.1381	6.81119	66.4736	76.9655	9.47464	71.7195	-7.56963
DEPDC1	chr1:68939834-68962799	0.131715	0.139173	0.623866	1.36284	0.135444	0.993351	-7.33404
KCNIP3	chr2:95963071-96051825	0.349547	0.446183	4.48129	1.30022	0.397865	2.89076	-7.26567
RRM2	chr2:10262694-10271546	1.9748	1.89512	5.33218	22.4743	1.93496	13.9032	-7.18528
CDCA7	chr2:174219560-174233718	0.465072	0.18267	0.968915	3.57945	0.323871	2.27418	-7.02187
SCUBE3	chr6:35182189-35218609	4.26403	3.98525	45.5042	10.4951	4.12464	27.9997	-6.78839
GALNTL4	chr11:11292420-11643561	1.0452	2.07746	14.7258	6.37649	1.56133	10.5512	-6.75781
RASL12	chr15:65345674-65360388	0.274842	0.417319	3.24308	1.34529	0.346081	2.29418	-6.62904
EDNRA	chr4:148402068-148466106	0.468059	0.250505	3.51532	1.18089	0.359282	2.34811	-6.53555
NUF2	chr1:163291722-163325553	0.222339	0.119044	0.65068	1.48868	0.170691	1.06968	-6.26676
CDC25C	chr5:137620958-137667516	0.390312	0.11168	1.03174	2.10988	0.250996	1.57081	-6.25831
ZNF565	chr19:36673186-36705986	0.911482	0.822384	4.91295	5.74991	0.866933	5.33143	-6.14976
DPF1	chr19:38701648-38720317	0.159977	0.0846414	0.823984	0.651062	0.122309	0.737523	-6.02999
NCAPH	chr2:97001483-97041274	0.453956	0.30237	1.02355	3.52868	0.378163	2.27612	-6.01888
RAD51	chr15:40987326-41024356	0.947518	0.762388	2.38584	7.83818	0.854953	5.11201	-5.97929
CDCA5	chr11:64844926-64851615	1.28366	1.12355	3.02362	11.2493	1.2036	7.13648	-5.92927
EREG	chr4:75230859-75254477	0.0550541	0.346692	0.753109	1.49241	0.200873	1.12276	-5.5894
