# Supplementary material for: RNA-seq analysis of synovial fibroblasts brings new insights into rheumatoid arthritis
Source: Cell Biosci. 2012 Dec 21;2:43. doi: 10.1186/2045-3701-2-43 (PMC3560277; doi:10.1186/2045-3701-2-43)
Supplement: Additional file 5 — Top fifty up- and down- regulated isoforms expressed only in normal synovial RNA or only in rheumatoid arthritis synovial RNA. [file 2045-3701-2-43-S5.xlsx]

## Sheet: Sheet1
Gene	Locus	Length	RA1 FPKM	RA2 FPKM	WT1 FPKM	WT2 FPKM	Avg. RA	Avg. WT	FC**
SCARA5	chr8:27727398-27850369	4151	11.3602	353.506	0.05	0.05	182.433	0.05	3648.66
PLA2G2A	chr1:20301923-20306932	969	3.80825	264.843	0.05	0.05	134.325	0.05	2686.51
SPCS1	chr3:52739856-52742197	1084	81.3213	112.544	0.05	0.05	96.9326	0.05	1938.65
CITED2	chr6:139693396-139695785	1929	69.0306	119.728	0.05	0.05	94.3792	0.05	1887.58
IL13RA2	chrX:114238537-114252207	1373	9.93611	90.2667	0.05	0.05	50.1014	0.05	1002.03
SLPI	chr20:43880878-43883206	598	1.35711	98.753	0.05	0.05	50.055	0.05	1001.1
KYNU	chr2:143635194-143799885	1672	16.4573	79.3054	0.05	0.05	47.8813	0.05	957.627
FAM20A	chr17:66531256-66597095	4275	28.9751	60.5443	0.05	0.05	44.7597	0.05	895.194
NUMA1	chr11:71713910-71791573	7182	40.5051	45.4216	0.05	0.05	42.9634	0.05	859.267
PRG4	chr1:186265404-186283688	4765	1.26585	81.5887	0.05	0.05	41.4273	0.05	828.545
MMP1	chr11:102660640-102668966	2055	80.1964	1.15059	0.05	0.05	40.6735	0.05	813.47
DBI	chr2:120124503-120130122	616	3.31327	77.0539	0.05	0.05	40.1836	0.05	803.671
SRRM2	chr16:2802329-2821413	9353	27.3552	35.003	0.05	0.05	31.1791	0.05	623.582
TNXA	chr6:31976196-31980800	2783	2.88381	58.3401	0.05	0.05	30.6119	0.05	612.239
SMOC2	chr6:168841830-169068674	3117	35.5841	25.2892	0.05	0.05	30.4366	0.05	608.733
STMN2	chr8:80523048-80578410	2223	49.7568	4.28564	0.05	0.05	27.0212	0.05	540.424
CHI3L2	chr1:111770280-111786062	1470	24.6551	27.9326	0.05	0.05	26.2938	0.05	525.877
HSD11B1 (2)	chr1:209878190-209908295	1405	1.74199	50.7545	0.05	0.05	26.2483	0.05	524.965
ARAF	chrX:47420515-47431320	2479	22.8803	29.0396	0.05	0.05	25.9599	0.05	519.199
GLT8D1	chr3:52728503-52737622	1612	16.2831	34.0887	0.05	0.05	25.1859	0.05	503.718
C11orf51	chr11:71820632-71823822	882	21.8477	23.7805	0.05	0.05	22.8141	0.05	456.282
TNFSF12	chr17:7452374-7461207	1386	18.5729	26.9992	0.05	0.05	22.7861	0.05	455.721
NRD1	chr1:52254865-52344609	3820	14.7941	27.1956	0.05	0.05	20.9949	0.05	419.897
PRG4	chr1:186265404-186283688	4642	0.734308	38.2846	0.05	0.05	19.5095	0.05	390.189
MYLK	chr3:123331142-123603149	7836	24.5045	13.2212	0.05	0.05	18.8629	0.05	377.257
DBI	chr2:120124552-120130122	693	33.5877	0.453825	0.05	0.05	17.0208	0.05	340.415
CADM1	chr11:115044344-115375241	4307	23.8012	9.02516	0.05	0.05	16.4132	0.05	328.264
DBI	chr2:120124828-120130122	759	31.1593	0.642694	0.05	0.05	15.901	0.05	318.02
MAPRE2	chr18:32621323-32722378	3209	12.255	19.0068	0.05	0.05	15.6309	0.05	312.618
EVI2A	chr17:29643427-29648767	2869	28.6044	1.29754	0.05	0.05	14.951	0.05	299.019
GNL3	chr3:52719935-52728510	2042	12.6992	14.9716	0.05	0.05	13.8354	0.05	276.708
BMP1	chr8:22022652-22069840	3826	12.7178	14.6632	0.05	0.05	13.6905	0.05	273.81
DPT	chr1:168664694-168698442	1728	8.67146	17.8391	0.05	0.05	13.2553	0.05	265.106
ASMTL	chrY:1472031-1521870	2133	11.3901	14.0675	0.05	0.05	12.7288	0.05	254.576
ASMTL	chrX:1522031-1571870	2133	11.3354	14.0808	0.05	0.05	12.7081	0.05	254.162
BMP1	chr8:22022652-22058996	2776	11.2455	13.1464	0.05	0.05	12.196	0.05	243.919
BMP1	chr8:22022652-22069840	3863	11.1314	13.1008	0.05	0.05	12.1161	0.05	242.322
MMP3	chr11:102706527-102714342	1828	4.9612	18.5677	0.05	0.05	11.7644	0.05	235.289
BMP1	chr8:22022652-22058996	2739	10.4891	12.7384	0.05	0.05	11.6138	0.05	232.275
DHX38	chr16:72127614-72146811	4454	11.1216	11.9383	0.05	0.05	11.5299	0.05	230.599
HAS1	chr19:52216364-52227221	2087	2.41495	20.1348	0.05	0.05	11.2749	0.05	225.498
SPON1	chr11:13983913-14289655	5383	0.574508	21.7616	0.05	0.05	11.1681	0.05	223.362
SUN1	chr7:872141-914557	3967	8.01689	14.1213	0.05	0.05	11.0691	0.05	221.382
PPP1R14C	chr6:150464187-150571528	2211	7.92848	14.2039	0.05	0.05	11.0662	0.05	221.323
CD70	chr19:6585849-6591163	913	0.360656	20.9631	0.05	0.05	10.6619	0.05	213.237
FBN2	chr5:127593600-127873735	10724	9.44729	11.2245	0.05	0.05	10.3359	0.05	206.718
NUDT1	chr7:2281895-2290780	710	3.70165	16.725	0.05	0.05	10.2133	0.05	204.267
DENND2A	chr7:140218219-140302342	3462	2.22798	17.1843	0.05	0.05	9.70614	0.05	194.123
OAS1	chr12:113344738-113355831	1470	0.459126	18.8354	0.05	0.05	9.64726	0.05	192.945
STARD5	chr15:81605006-81616524	1316	8.03361	11.2238	0.05	0.05	9.62869	0.05	192.574
ACTG2	chr2:74120092-74146780	1331	0.05	0.05	1046.45	2.15656	0.05	524.302	-10486
PSAP	chr10:73576054-73611082	2822	0.05	0.05	234.556	510.859	0.05	372.708	-7454.15
RPS24	chr10:79793517-79800473	655	0.05	0.05	149.701	298.294	0.05	223.997	-4479.95
LRRC59	chr17:48458593-48474914	2915	0.05	0.05	116.949	88.5708	0.05	102.76	-2055.19
HMGA1	chr6:34204576-34214008	1846	0.05	0.05	44.7814	99.5945	0.05	72.1879	-1443.76
CD59	chr11:33724555-33758025	7619	0.05	0.05	68.6126	75.3055	0.05	71.9591	-1439.18
PPP1R14A	chr19:38741876-38747172	718	0.05	0.05	142.486	1.09725	0.05	71.7917	-1435.83
HMGA1	chr6:34204576-34214008	1993	0.05	0.05	43.813	93.261	0.05	68.537	-1370.74
RPS24	chr10:79793517-79800473	633	0.05	0.05	80.5345	47.3143	0.05	63.9244	-1278.49
SNHG6	chr8:67834164-67837777	472	0.05	0.05	46.685	65.6173	0.05	56.1511	-1123.02
RPS24	chr10:79793517-79800473	658	0.05	0.05	94.1101	14.9879	0.05	54.549	-1090.98
CD59	chr11:33724555-33758025	7664	0.05	0.05	33.6878	68.7807	0.05	51.2342	-1024.68
RPS24	chr10:79793517-79800473	676	0.05	0.05	53.8422	43.2665	0.05	48.5543	-971.087
LRRC41	chr1:46744071-46769038	2948	0.05	0.05	47.4526	45.943	0.05	46.6978	-933.956
HNRNPC	chr14:21677295-21737638	3251	0.05	0.05	43.888	46.2531	0.05	45.0705	-901.411
SPRYD3	chr12:53458099-53473204	2932	0.05	0.05	24.3632	51.0526	0.05	37.7079	-754.158
TYMS	chr18:657603-673499	1583	0.05	0.05	13.4792	61.9355	0.05	37.7073	-754.147
MPST	chr22:37415701-37425863	1340	0.05	0.05	42.7283	19.8741	0.05	31.3012	-626.024
HMGA1	chr6:34204576-34214008	1960	0.05	0.05	19.449	41.3382	0.05	30.3936	-607.872
EFHD1	chr2:233498206-233547491	1990	0.05	0.05	58.3954	0.239667	0.05	29.3175	-586.351
RPS24	chr10:79793517-79800473	673	0.05	0.05	29.3256	24.9626	0.05	27.1441	-542.882
RGS3	chr9:116356199-116360018	1721	0.05	0.05	28.4604	25.7859	0.05	27.1232	-542.464
LTBP1	chr2:33359663-33624575	5292	0.05	0.05	21.5291	30.9572	0.05	26.2431	-524.863
ACTG2	chr2:74120092-74146780	1202	0.05	0.05	41.3086	0.41961	0.05	20.8641	-417.282
CHPT1	chr12:102091416-102122846	1567	0.05	0.05	16.181	25.0592	0.05	20.6201	-412.402
LTBP1	chr2:33359663-33624575	5007	0.05	0.05	16.6501	18.1526	0.05	17.4013	-348.027
PAFAH1B2	chr11:117014999-117041761	4178	0.05	0.05	12.6167	21.9672	0.05	17.292	-345.84
APLP2	chr11:129939715-130014706	3346	0.05	0.05	11.7562	22.1652	0.05	16.9607	-339.214
SNORA70	chrX:153628621-153628756	135	0.05	0.05	26.7106	6.98642	0.05	16.8485	-336.97
ASPH	chr8:62413114-62627199	5349	0.05	0.05	9.46209	23.8726	0.05	16.6674	-333.347
EFHD1	chr2:233470766-233547491	1597	0.05	0.05	32.9873	0.07027	0.05	16.5288	-330.576
SNW1	chr14:78183943-78227497	2125	0.05	0.05	14.0146	19.0282	0.05	16.5214	-330.428
TEAD2	chr19:49843854-49865714	2161	0.05	0.05	19.4943	12.2973	0.05	15.8958	-317.917
LTBP1	chr2:33359663-33624575	5166	0.05	0.05	14.2514	15.8397	0.05	15.0456	-300.911
CARS	chr11:3022151-3078681	2531	0.05	0.05	12.5793	13.6627	0.05	13.121	-262.42
RPL17	chr18:47014850-47018834	796	0.05	0.05	12.0443	13.9117	0.05	12.978	-259.559
SERPINB2	chr18:61554938-61571124	1908	0.05	0.05	15.992	9.9534	0.05	12.9727	-259.454
CARS	chr11:3022151-3078681	2772	0.05	0.05	13.5034	12.389	0.05	12.9462	-258.924
HMGA1	chr6:34204649-34214008	2160	0.05	0.05	12.1412	13.7226	0.05	12.9319	-258.638
AARSD1	chr17:41102542-41132020	1790	0.05	0.05	15.1265	10.4602	0.05	12.7933	-255.867
CARS	chr11:3022151-3078681	2780	0.05	0.05	13.6243	11.6531	0.05	12.6387	-252.774
TENC1	chr12:53443834-53458162	4861	0.05	0.05	8.42765	16.7508	0.05	12.5892	-251.785
CARS	chr11:3022151-3078681	2523	0.05	0.05	16.0522	5.28382	0.05	10.668	-213.36
HMGA1	chr6:34204649-34214008	2127	0.05	0.05	9.54539	10.234	0.05	9.88969	-197.794
ST20	chr15:80191181-80215664	522	0.05	0.05	10.2817	9.26943	0.05	9.77557	-195.511
DAG1	chr3:49507564-49573048	5570	0.05	0.05	7.77366	11.7229	0.05	9.74827	-194.965
ST20	chr15:80191181-80215664	544	0.05	0.05	10.2133	9.0833	0.05	9.64829	-192.966
HMGA1	chr6:34206567-34214008	1849	0.05	0.05	9.62214	7.65931	0.05	8.64073	-172.815
BLCAP	chr20:36145818-36156134	2036	0.05	0.05	12.492	4.53476	0.05	8.51338	-170.268
TCTN1	chr12:111051831-111086935	2009	0.05	0.05	4.97007	12.0545	0.05	8.51227	-170.245
** FC = fold changes were calculated by arbitrarily setting FPKM to 0.5 for isoforms in which expression was not detected by RNA-seq.
