# Supplementary material for: RNA-seq analysis of synovial fibroblasts brings new insights into rheumatoid arthritis
Source: Cell Biosci. 2012 Dec 21;2:43. doi: 10.1186/2045-3701-2-43 (PMC3560277; doi:10.1186/2045-3701-2-43)
Supplement: Additional file 6 — Top fifty up- and down- regulated known isoforms expressed in rheumatoid arthritis synovial RNA. [file 2045-3701-2-43-S6.xlsx]

## Sheet: Sheet1
Gene	Locus	Length	RA1 FPKM	RA2 FPKM	WT1 FPKM	WT2 FPKM	Avg. RA	Avg. WT	FC
IL26	chr12:68595128-68619571	1047	17.913	2.15513	0.101341	0.144117	10.0341	0.122729	81.7579
GCNT1	chr9:79074067-79122332	5478	3.99236	3.74497	0.077571	0.0539347	3.86867	0.0657529	58.8365
IFI27	chr14:94577078-94583033	652	272.044	250.475	5.08705	8.77212	261.259	6.92958	37.702
GCNT1	chr9:79074067-79122332	5596	3.8106	2.46477	0.0553769	0.129441	3.13769	0.0924091	33.9543
IGFBP3	chr7:45951843-45960871	2631	123.088	238.633	2.30469	8.87746	180.86	5.59107	32.3481
PSD3	chr8:18384812-18666405	10091	0.165625	6.21291	0.050253	0.154	3.18927	0.102126	31.2287
DHPS	chr19:12786533-12792677	1184	12.0373	3.26135	0.40489	0.140429	7.64933	0.272659	28.0545
BAG6	chr6:31606804-31620477	3816	0.183579	12.031	0.248095	0.228153	6.10727	0.238124	25.6475
BLCAP	chr20:36145818-36156333	2073	9.25109	2.41367	0.198135	0.317177	5.83238	0.257656	22.6363
SLC2A5	chr1:9097004-9129887	2438	62.9306	23.2421	0.209048	3.63203	43.0864	1.92054	22.4345
SLC12A8	chr3:124801481-124930243	3447	6.34464	16.6383	0.316588	0.727496	11.4915	0.522042	22.0125
HSD17B6	chr12:57157107-57181574	1512	0.127575	6.23354	0.132618	0.164667	3.18056	0.148643	21.3973
LYNX1	chr8:143845755-143859639	1290	6.06594	3.2334	0.393346	0.0606677	4.64967	0.227007	20.4825
RUNX1	chr21:36160097-36421595	5967	5.09681	6.50905	0.200422	0.432347	5.80293	0.316385	18.3414
SMYD3	chr1:245912641-246580714	1463	16.3348	0.518927	0.40052	0.55385	8.42686	0.477185	17.6595
PLXDC2	chr10:20105371-20569115	2594	9.22245	2.59076	0.0979983	0.572602	5.90661	0.3353	17.6159
SNX21	chr20:44462469-44471914	3184	3.55672	2.14894	0.181049	0.144027	2.85283	0.162538	17.5518
SLC2A5	chr1:9097004-9148510	2314	2.06612	1.08061	0.0901505	0.0969641	1.57337	0.0935573	16.8171
MAFB	chr20:39314516-39317876	3360	37.1772	7.47049	0.605229	2.09595	22.3238	1.35059	16.529
EXOC7	chr17:74077085-74099652	4822	6.14884	0.168794	0.145144	0.242618	3.15882	0.193881	16.2925
ADRA2A	chr10:112836789-112840662	3873	4.37308	11.9301	0.898506	0.144772	8.15161	0.521639	15.6269
C8orf59	chr8:86126287-86132643	1044	4.00679	0.0910075	0.193369	0.0753383	2.0489	0.134354	15.25
CD46	chr1:207925382-207968861	3348	0.503037	17.4027	0.185531	1.01832	8.95289	0.601926	14.8737
CASP8	chr2:202098165-202152434	2911	0.729865	0.98906	0.0535626	0.0626633	0.859462	0.0581129	14.7895
C2	chr6:31868775-31913449	2000	2.00729	2.65134	0.0598227	0.257516	2.32932	0.158669	14.6803
ADAM9	chr8:38854504-38962779	3956	0.116986	4.91898	0.156466	0.198759	2.51798	0.177612	14.1768
C3orf55	chr3:157261158-157287690	846	4.56247	2.80478	0.089505	0.440616	3.68362	0.26506	13.8973
NRN1	chr6:5998232-6007633	2056	38.4539	3.09973	2.39222	0.652487	20.7768	1.52235	13.6478
MAN1C1	chr1:25943958-26111258	3201	16.774	27.2192	0.656544	2.7991	21.9966	1.72782	12.7308
C2	chr6:31895265-31913449	2838	46.1405	25.3155	0.219907	5.4495	35.728	2.8347	12.6038
GREM1	chr15:33010204-33026870	3928	0.297641	9.91241	0.438603	0.373063	5.10502	0.405833	12.5791
PSG1	chr19:43370612-43383871	2071	1.85087	0.400086	0.0891761	0.0919566	1.12548	0.0905664	12.4271
VDAC2	chr10:76970299-76991207	1945	2.0147	0.485498	0.102581	0.100787	1.2501	0.101684	12.2939
WFDC3	chr20:44402846-44420547	1000	0.646309	6.5107	0.392546	0.190374	3.57851	0.29146	12.2779
FHIT	chr3:59735035-61237133	1079	1.1724	0.562012	0.0810331	0.0607259	0.867206	0.0708795	12.2349
FAM198B	chr4:159045731-159094202	4794	0.459468	19.8732	0.292006	1.37112	10.1663	0.831563	12.2256
CFI	chr4:110661847-110723335	2161	21.803	32.1679	0.104368	4.32626	26.9854	2.21531	12.1813
PI4KA	chr22:21061978-21088955	3038	0.308848	5.36302	0.242992	0.227675	2.83594	0.235334	12.0507
SLC7A8	chr14:23594503-23623610	3125	18.7172	14.6719	0.261274	2.56699	16.6946	1.41413	11.8055
ABR	chr17:906758-1090616	5603	5.91657	1.62688	0.445952	0.198597	3.77173	0.322274	11.7035
41158	chrX:118749687-118827333	2608	0.923241	3.09374	0.188586	0.157796	2.00849	0.173191	11.597
TRPT1	chr11:63991270-63993726	942	5.18787	0.21024	0.0868558	0.382193	2.69905	0.234525	11.5086
FLI1	chr11:128563812-128683162	3979	1.54027	1.46992	0.0880272	0.180914	1.50509	0.134471	11.1927
FMNL3	chr12:50031723-50101197	11039	2.01032	1.28319	0.182467	0.113715	1.64675	0.148091	11.1199
KLHL13	chrX:117031775-117251303	3103	0.123566	4.96198	0.239649	0.226251	2.54277	0.23295	10.9155
THBS4	chr5:79331169-79379107	3220	5.86215	7.93294	0.058429	1.2202	6.89755	0.639317	10.7889
TRPV4	chr12:110220891-110252632	2860	1.31717	1.54775	0.137745	0.130801	1.43246	0.134273	10.6683
DLX4	chr17:48046561-48052323	2010	8.41677	12.6332	0.0630175	1.93105	10.525	0.997032	10.5563
LOC100287482	chr7:129142319-129152773	1035	1.01513	1.99328	0.0684947	0.219182	1.5042	0.143838	10.4576
RRAS2	chr11:14299465-14386052	2040	0.478875	4.62714	0.127423	0.36865	2.55301	0.248037	10.2929
C5orf13	chr5:111064999-111092945	1996	0.322697	0.710021	303.464	6.34779	0.516359	154.906	-299.997
IFI27	chr14:94577078-94583033	648	0.397029	1.09961	5.62258	318.847	0.748318	162.235	-216.799
MCAM	chr11:119179233-119187840	3332	0.178414	0.90397	146.335	1.16698	0.541192	73.7511	-136.275
C5orf13	chr5:111064999-111093399	2068	0.135265	0.192471	40.4166	1.50065	0.163868	20.9586	-127.899
TINAGL1	chr1:32042085-32053287	2237	1.17347	2.6358	375.373	0.747926	1.90464	188.06	-98.7382
CNN1	chr19:11649578-11661138	1586	0.483759	2.25083	264.134	1.27068	1.3673	132.702	-97.0547
ACTA2	chr10:90694830-90712580	1399	18.7868	65.8269	6229.11	19.067	42.3069	3124.09	-73.8435
APLP2	chr11:129939715-130014706	3274	0.057438	0.231607	5.27361	15.2681	0.144522	10.2708	-71.0675
IGFBP2	chr2:217498126-217529158	1429	5.96201	5.19357	751.404	5.1409	5.57779	378.273	-67.8176
CSRP1	chr1:201452657-201476387	1938	0.204685	0.413848	34.3283	3.73867	0.309266	19.0335	-61.5441
AQP1	chr7:30951414-30965131	2807	4.7078	2.55295	390.29	23.2286	3.63038	206.759	-56.9526
ANKRD1	chr10:92671856-92681032	1974	0.312223	0.368228	38.5317	0.209903	0.340225	19.3708	-56.9351
PCDH1	chr5:141242216-141257944	3796	0.110856	0.0847281	9.56288	0.096071	0.0977921	4.82948	-49.3852
SUSD2	chr22:24577443-24585074	3183	5.20139	3.38639	384.686	2.29244	4.29389	193.489	-45.0616
CDKN1A	chr6:36644236-36655116	2104	0.854169	1.06253	73.1627	1.66023	0.958352	37.4115	-39.0373
SERINC2	chr1:31885962-31907527	1999	2.1213	2.07136	141.048	0.966701	2.09633	71.0074	-33.8723
PARP2	chr14:20811772-20826063	1887	0.0969337	0.185393	2.42666	6.84917	0.141163	4.63791	-32.855
PRSS35	chr6:84222193-84235421	2501	0.0668649	0.108176	5.44977	0.052966	0.0875203	2.75137	-31.4369
APOBEC3B	chr22:39378404-39388783	1536	0.077538	0.261715	2.59902	7.41023	0.169626	5.00462	-29.5038
KRT18	chr12:53342842-53346685	1467	3.22407	0.520324	106.144	0.398437	1.8722	53.2713	-28.4539
CCDC3	chr10:12938624-13043704	2738	0.124108	0.103519	4.48673	1.70738	0.113814	3.09705	-27.2116
MTIF3	chr13:28009775-28024739	1098	0.140003	0.220472	3.97511	5.72864	0.180237	4.85187	-26.9194
HES4	chr1:934341-935552	962	0.235843	0.311681	13.6237	0.798382	0.273762	7.21105	-26.3406
F10	chr13:113777112-113803843	1536	0.196971	0.243026	8.44739	2.95807	0.219998	5.70273	-25.9217
AMIGO2	chr12:47470382-47473734	3058	0.191443	0.14808	8.55046	0.10938	0.169762	4.32992	-25.5059
HLA-DRA	chr6:32407618-32412826	1283	0.373192	0.20869	6.33982	8.00142	0.290941	7.17062	-24.6463
ARL2-SNX15	chr11:64781584-64808044	2463	0.360956	0.436917	8.29552	11.1676	0.398936	9.73155	-24.3937
HHIP	chr4:145567172-145659881	3530	0.0730092	0.296771	7.88577	1.10755	0.18489	4.49666	-24.3207
FGF1	chr5:141971742-142077635	3866	0.0993991	0.0617495	2.92165	0.950627	0.0805743	1.93614	-24.0292
ALPL	chr1:21835857-21904905	2431	0.252665	0.195674	10.3692	0.195348	0.22417	5.2823	-23.5638
ARHGDIB	chr12:15094949-15114562	1216	0.0700491	0.22202	6.71635	0.120781	0.146035	3.41857	-23.4093
UBAP1	chr9:34179002-34252521	2898	0.390739	0.396697	0.20738	17.8914	0.393718	9.0494	-22.9845
SYNCRIP	chr6:86317501-86353043	7328	0.0703579	0.145798	0.146953	4.81295	0.108078	2.47995	-22.9459
TAGLN	chr11:117070039-117075508	1557	1.23758	1.60046	60.9305	3.08907	1.41902	32.0098	-22.5577
HLA-DRB1	chr6:32546546-32557562	1165	0.748425	0.200029	11.9892	9.38109	0.474227	10.6852	-22.5317
MX2	chr21:42733949-42780869	2961	0.790722	0.893031	0.0744858	37.2878	0.841877	18.6812	-22.1899
BPHL	chr6:3118925-3153432	1548	0.183175	0.0659263	3.84568	1.57067	0.124551	2.70818	-21.7436
A2M	chr12:9220303-9268558	4653	0.0709603	0.579621	13.6822	0.330892	0.325291	7.00653	-21.5393
GPAT2	chr2:96687693-96700727	2824	0.554669	0.40922	17.6005	3.04858	0.481944	10.3245	-21.4227
MX1	chr21:42797977-42831141	2966	6.52499	4.13272	0.108955	219.764	5.32886	109.936	-20.6304
RPL9	chr4:39455744-39460568	749	0.0822863	0.113241	1.86563	1.9781	0.0977634	1.92186	-19.6583
COL4A1	chr13:110801309-110959496	6532	21.3488	9.5891	587.907	12.2054	15.469	300.056	-19.3973
IFI44L	chr1:79086087-79111830	5874	0.129126	0.54212	0.0625157	12.9286	0.335623	6.49554	-19.3537
SFRP1	chr8:41119475-41166990	4467	0.274145	4.2397	1.87375	85.106	2.25692	43.4899	-19.2695
TAGLN	chr11:117070039-117075508	1160	286.416	275.425	10194.9	295.342	280.92	5245.12	-18.6712
ALPL	chr1:21835857-21904905	2315	0.180868	0.184338	6.59312	0.175192	0.182603	3.38416	-18.5329
KLHL30	chr2:239047362-239061547	3685	0.104694	0.226956	5.85659	0.0807464	0.165825	2.96867	-17.9024
CDC45	chr22:19467415-19508135	1910	0.613229	0.397777	1.8605	15.2778	0.505503	8.56917	-16.9518
COL5A3	chr19:10070236-10121147	6174	10.8082	5.67103	217.043	28.901	8.23961	122.972	-14.9245
RNF182	chr6:13925097-13980240	3413	0.0718458	0.119273	0.117371	2.67223	0.0955592	1.3948	-14.5962
