# Supplementary material for: RNA-seq analysis of synovial fibroblasts brings new insights into rheumatoid arthritis
Source: Cell Biosci. 2012 Dec 21;2:43. doi: 10.1186/2045-3701-2-43 (PMC3560277; doi:10.1186/2045-3701-2-43)
Supplement: Additional file 7 — Top fifty up- and down- regulated novel isoforms expressed only in normal synovial RNA or rheumatoid arthritis synovial RNA. [file 2045-3701-2-43-S7.xlsx]

## Sheet: Sheet1
gene	locus	length	WT FPKM	RA FPKM	FC**
GIPC1	chr19:14588570-14606944	1650	0.05	8.09135	161.827
MPPE1	chr18:11883385-11908455	1973	0.05	5.66007	113.201
-	chr11:69066649-69184402	410	0.05	5.19725	103.945
EPB41L2	chr6:131160487-131384462	3393	0.05	4.45046	89.0092
MRPL14	chr6:44072507-44123256	658	0.05	4.29538	85.9076
PPIEL	chr1:39987953-40025316	509	0.05	4.21536	84.3072
-	chr6:166822859-167041186	3525	0.05	3.83632	76.7264
-	chr21:39607975-39679370	1369	0.05	3.3631	67.262
FAM101A	chr12:124774147-124800566	2242	0.05	3.16322	63.2644
-	chr4:39454172-39460535	666	0.05	3.12642	62.5284
NAV1	chr1:201508067-201796098	9703	0.05	2.97436	59.4872
MPPE1	chr18:11883523-11908440	1838	0.05	2.82815	56.563
HTRA1	chr10:124220963-124275468	1473	0.05	2.72747	54.5494
-	chr4:13570364-13629328	616	0.05	2.56049	51.2098
-	chr17:77905860-78009658	8411	0.05	2.4893	49.786
WDR25	chr14:100842770-100996640	983	0.05	2.44064	48.8128
-	chr13:20109990-20114939	4949	0.05	2.41661	48.3322
-	chr19:41164218-41165687	1469	0.05	2.12123	42.4246
-	chr3:129777157-129778532	1375	0.05	2.0255	40.51
HOXD11	chr2:176967985-176984787	2105	0.05	1.92284	38.4568
SSBP4	chr19:18529597-18548971	1558	0.05	1.84682	36.9364
TGFBR3	chr1:92145899-92351885	4133	0.05	1.82669	36.5338
-	chr14:74181898-74270314	871	0.05	1.68572	33.7144
HSD17B6	chr12:57156999-57181535	1418	0.05	1.61335	32.267
-	chr1:179809101-179846941	2092	0.05	1.55652	31.1304
PLXNA4	chr7:131808123-132261710	11497	0.05	1.43111	28.6222
-	chr10:44787316-44801924	1139	0.05	1.40694	28.1388
-	chr9:66514950-66559748	409	0.05	1.39607	27.9214
-	chr13:20107348-20108715	1367	0.05	1.36301	27.2602
PLXDC2	chr10:20105153-20570549	2282	0.05	1.33388	26.6776
ZKSCAN1	chr7:99613228-99639405	8503	0.05	1.3005	26.01
-	chr11:30031890-30034998	3108	0.05	1.28821	25.7642
DOCK5	chr8:25042312-25273221	6233	0.05	1.25535	25.107
-	chr16:18816236-18880046	3568	0.05	1.23105	24.621
-	chr3:142025461-142166898	1357	0.05	1.21533	24.3066
KIAA0913	chr10:75541807-75561162	5963	0.05	1.20565	24.113
ZMIZ1	chr10:80828623-81076430	2213	0.05	1.19604	23.9208
-	chr6:58141136-58147623	1389	0.05	1.1482	22.964
LOC96610	chr22:22652429-22675655	3880	0.05	1.13351	22.6702
-	chr9:66514950-66559748	455	0.05	1.10554	22.1108
POLM	chr7:44111846-44122129	2045	0.05	1.06528	21.3056
PTPN21	chr14:88851987-89021347	5655	0.05	1.05047	21.0094
COL6A6	chr3:130235608-130396347	9125	0.05	1.02791	20.5582
-	chr3:160801670-160823160	1342	0.05	1.01703	20.3406
PSG6	chr19:43348714-43414845	1503	0.05	0.999717	19.9943
ATP9A	chr20:50213029-50384958	7446	0.05	0.997273	19.9455
INPP5B	chr1:38326408-38411523	3221	0.05	0.961552	19.231
PPIEL	chr1:39987953-40025316	1214	0.05	0.929348	18.587
UBE4B	chr1:10093028-10241314	3872	0.05	0.918871	18.3774
-	chr6:58139199-58140928	1729	0.05	0.891333	17.8267
-	chr20:30432079-30433458	1379	18.1953	0.05	-363.906
GPAT2	chr2:96687342-96700658	2732	6.12103	0.05	-122.421
PCDHGC5	chr5:140746308-140914003	4930	6.08509	0.05	-121.702
RSAD2	chr2:6988770-7038095	5210	4.87066	0.05	-97.4132
HEYL	chr1:40089102-40105348	3872	4.34476	0.05	-86.8952
GPR107	chr9:132815745-132902440	3463	4.15184	0.05	-83.0368
GOLGA2	chr9:131018105-131038268	3014	2.8846	0.05	-57.692
HHIP	chr4:145567142-145660251	2628	2.57248	0.05	-51.4496
ITIH3	chr3:52828743-52838029	1944	2.20862	0.05	-44.1724
HEATR5A	chr14:31757730-31889797	6427	2.17675	0.05	-43.535
-	chr9:43684771-43891414	2203	1.85681	0.05	-37.1362
CACNA2D1	chr7:81575799-82073232	3621	1.8074	0.05	-36.148
ARHGDIB	chr12:15094949-15114562	928	1.80155	0.05	-36.031
-	chr10:6823276-6884821	2722	1.7358	0.05	-34.716
ITIH3	chr3:52828743-52838029	1810	1.60688	0.05	-32.1376
ASB2	chr14:94400512-94443076	2767	1.59971	0.05	-31.9942
WDR60	chr7:158649268-158738883	1441	1.5749	0.05	-31.498
PEAR1	chr1:156863469-156886218	5070	1.57476	0.05	-31.4952
-	chr16:86643750-86645317	1567	1.4962	0.05	-29.924
SERTAD4	chr1:210406005-210420201	5140	1.39953	0.05	-27.9906
-	chr3:75405174-75422223	1845	1.37406	0.05	-27.4812
MYL4	chr17:45286255-45301045	1008	1.36581	0.05	-27.3162
C14orf43	chr14:74181898-74270314	7249	1.36255	0.05	-27.251
-	chr7:114941146-114943900	963	1.27915	0.05	-25.583
TRPC6	chr11:101319247-101454697	7099	1.27395	0.05	-25.479
C1orf110	chr1:162821096-162831057	4636	1.22942	0.05	-24.5884
ANO1	chr11:69832007-69995901	1674	1.17634	0.05	-23.5268
-	chr11:6713933-6772262	3096	1.17304	0.05	-23.4608
LDB3	chr10:88426560-88495984	5358	1.16558	0.05	-23.3116
CENPP	chr9:95059697-95432547	705	1.11515	0.05	-22.303
-	chr7:114941146-114943900	858	1.03314	0.05	-20.6628
-	chr6:30255173-30311458	364	1.01146	0.05	-20.2292
IL1F8	chr2:113784671-113811777	1406	0.987628	0.05	-19.7526
-	chr14:94794659-94857029	1491	0.857157	0.05	-17.1431
-	chr1:47715810-47779819	474	0.849083	0.05	-16.9817
RASGRP2	chr11:64494575-64512805	1976	0.778543	0.05	-15.5709
ANO1	chr11:69999162-70035633	3033	0.758701	0.05	-15.174
-	chr3:99088804-99244710	1473	0.749113	0.05	-14.9823
IL1F8	chr2:113784671-113811777	1286	0.728426	0.05	-14.5685
LDB3	chr10:88426560-88495984	5503	0.724339	0.05	-14.4868
COL4A5	chrX:107683058-107940738	2231	0.700019	0.05	-14.0004
IGF2	chr11:2150347-2160220	4988	0.680808	0.05	-13.6162
-	chr4:75009112-75254477	656	0.664228	0.05	-13.2846
NF1	chr17:29421925-29704695	8751	0.653743	0.05	-13.0749
ALPK3	chr15:85360754-85416696	10017	0.640671	0.05	-12.8134
DOCK10	chr2:225629806-225907330	7246	0.63649	0.05	-12.7298
LPHN3	chr4:62598467-62937518	4885	0.633937	0.05	-12.6787
C1orf110	chr1:162821096-162831057	4639	0.608638	0.05	-12.1728
-	chr3:99088804-99244710	777	0.598827	0.05	-11.9765
CYTIP	chr2:158271568-158345460	1644	0.596382	0.05	-11.9276
** FC = fold changes were calculated by arbitrarily setting FPKM to 0.5 for isoforms in which expression was not detected by RNA-seq.
