# Supplementary material for: RNA-seq analysis of synovial fibroblasts brings new insights into rheumatoid arthritis
Source: Cell Biosci. 2012 Dec 21;2:43. doi: 10.1186/2045-3701-2-43 (PMC3560277; doi:10.1186/2045-3701-2-43)
Supplement: Additional file 8 — Top fifty up- and down- regulated novel isoforms expressed in rheumatoid arthritis synovial RNA. [file 2045-3701-2-43-S8.xlsx]

## Sheet: Sheet1
gene	locus	length	WT FPKM	RA FPKM	Fold Change	p_value	significant
FBN1	chr15:48700502-48944261	3642	0.35665	122.625	343.824	0	yes
TNXB	chr6:31913771-32077409	10005	0.0711364	9.52612	133.913	2.44249e-15	yes
VCAN	chr5:82767225-82878111	7388	0.145287	17.706	121.869	4.44089e-16	yes
LRP1	chr12:57522228-57607140	6609	0.223758	19.9154	89.0042	0	yes
DPYSL2	chr8:26435420-26515693	3416	0.287829	23.9348	83.1563	0	yes
-	chr4:159045731-159093718	1964	0.064901	5.20752	80.2379	9.15911e-06	yes
-	chr1:92145899-92351836	1323	0.137404	11.0015	80.0668	1.08401e-06	yes
ALDH1L2	chr12:105413561-105478341	4568	0.0522639	3.45172	66.0441	6.77236e-14	yes
-	chr14:74964883-75079368	2880	0.114262	6.82866	59.7632	1.33227e-13	yes
SNED1	chr2:241936998-242041710	8107	0.15755	9.34599	59.3208	6.47149e-12	yes
NF1	chr17:29421944-29704695	639	0.053274	2.94795	55.3356	0	yes
RPS6KA2	chr6:166822859-167041186	4869	0.329983	17.0166	51.5681	2.39808e-14	yes
-	chr2:228247184-228257383	764	0.0571781	2.74518	48.011	0.000230612	yes
ITPR3	chr6:33589095-33679504	1621	0.114669	5.40066	47.0978	8.02441e-09	yes
CPB1	chr3:148574471-148577894	482	0.0840928	3.93038	46.7386	0.000369373	yes
-	chr1:57085030-57085213	183	3.3419	155.762	46.6088	9.19097e-10	yes
GALNT2	chr1:230202944-230417872	3820	0.128336	5.4223	42.2508	1.62559e-12	yes
GRB10	chr7:50657759-50861173	4804	0.0608276	2.52706	41.5446	2.26435e-08	yes
-	chr5:127593461-127874355	2082	0.116488	4.79646	41.1756	1.24444e-07	yes
DDX42	chr17:61851229-61920351	4761	0.115134	4.59465	39.907	7.1017e-11	yes
-	chr2:11812095-11812378	283	0.296437	11.4469	38.615	0.000727458	yes
C14orf132	chr14:96505505-96560134	4906	0.0958099	3.50045	36.5354	1.61829e-10	yes
AHNAK	chr11:62283373-62314625	8639	0.413587	14.8662	35.9446	6.43929e-15	yes
RUNX1	chr21:36159882-36437281	5878	0.123892	4.4085	35.5834	1.14919e-11	yes
-	chr9:66514950-66559748	664	0.206731	7.29023	35.2643	9.52889e-07	yes
CPEB1	chr15:83211950-83316017	3055	0.0557636	1.95464	35.0523	4.14938e-07	yes
-	chr9:66514950-66559748	772	0.0632138	2.17473	34.4028	0.000318394	yes
NID1	chr1:236139131-236228488	2991	0.264938	8.94634	33.7677	9.1549e-13	yes
IL13RA1	chrX:117861414-117928489	2946	0.171021	4.99221	29.1906	1.74643e-10	yes
ROR2	chr9:94484879-94712490	3853	0.0662569	1.92506	29.0545	1.83103e-06	yes
-	chr7:47009219-47067032	753	0.188832	5.38372	28.5106	1.25077e-07	yes
SLC2A5	chr1:9095135-9145233	4074	0.782408	20.7566	26.5291	1.96779e-09	yes
-	chr3:124683734-124774898	5970	0.828361	21.8382	26.3631	1.00335e-11	yes
SLC2A5	chr1:9095135-9145233	4180	0.155099	3.82282	24.6476	3.15852e-07	yes
FMNL3	chr12:50017194-50101203	12537	0.0580383	1.41757	24.4247	1.964e-10	yes
MMP1	chr11:102660640-102668966	1942	0.673016	16.3814	24.3403	1.00739e-06	yes
TMX3	chr18:66340925-66382358	3880	0.0575282	1.39896	24.3178	1.01233e-07	yes
CHP	chr15:41523435-41574088	2673	0.194576	4.7103	24.208	7.90797e-10	yes
CHMP1A	chr16:89710843-89724129	2302	0.566731	13.7084	24.1885	3.6527e-11	yes
MAN2A1	chr5:109025120-109205291	4070	0.0787035	1.90205	24.1673	5.52132e-09	yes
-	chr22:41993930-42017080	1710	0.124539	2.93255	23.5472	5.42633e-05	yes
-	chr9:138898386-138987122	5752	0.094779	2.20291	23.2426	1.33702e-08	yes
ITSN1	chr21:35014857-35206727	3532	0.160191	3.66772	22.8959	7.65408e-08	yes
DDX6	chr11:118618469-118662341	4689	0.157134	3.44574	21.9287	1.56255e-09	yes
COL12A1	chr6:75792647-75916009	2726	4.94421	108.357	21.9159	3.19744e-14	yes
GIPC1	chr19:14588570-14606944	1968	0.365233	7.97612	21.8384	8.37916e-10	yes
CHD2	chr15:93443459-93571180	7051	0.0653163	1.42547	21.8241	2.10048e-08	yes
CTTN	chr11:70244209-70282687	2470	0.117176	2.43284	20.7623	6.80162e-08	yes
ABHD2	chr15:89631380-89745591	8388	0.39048	7.97811	20.4315	2.52437e-10	yes
ADAM9	chr8:38846357-38994224	2052	0.324231	6.60719	20.378	3.31796e-09	yes
TINAGL1	chr1:32041807-32053290	995	129.883	0.462813	-280.638	0	yes
TPM2	chr9:35681989-35690053	1083	78.6638	0.329924	-238.43	0	yes
MT2A	chr16:56642376-56692994	248	701.232	5.35657	-130.911	0	yes
FSTL1	chr3:120113060-120169918	1640	10.7318	0.0822263	-130.515	3.20188e-13	yes
ITPRIP	chr10:106069730-106098576	6523	18.5495	0.146115	-126.951	0	yes
-	chr13:41958154-41958844	690	51.6499	0.522452	-98.8606	1.15552e-12	yes
SPTBN1	chr2:54683453-54898583	7086	12.396	0.126624	-97.8961	0	yes
HLA-DRB1	chr6:32441211-32557589	513	12.6351	0.129095	-97.8744	1.74756e-06	yes
SEMA3F	chr3:50192454-50226507	3394	6.92733	0.0764133	-90.6561	8.85958e-14	yes
CNN1	chr19:11649578-11661139	659	67.4653	0.799449	-84.3897	1.63647e-13	yes
KRT7	chr12:52562802-52940134	1268	18.3038	0.246722	-74.188	6.06182e-14	yes
-	chr3:12829420-12829575	155	457.759	7.50555	-60.9894	5.6488e-10	yes
-	chr13:41958584-41958844	260	154.779	2.73213	-56.6514	3.77895e-09	yes
IGFBP2	chr2:217498126-217529158	789	332.858	5.98678	-55.5988	2.41731e-11	yes
PDGFRA	chr4:55095300-55164485	3180	9.04642	0.16918	-53.4722	4.22107e-13	yes
MLF1IP	chr4:185570836-185655286	1057	2.97354	0.0579619	-51.3016	8.88525e-06	yes
RSAD2	chr2:6988770-7038095	3779	3.43653	0.0672207	-51.1231	1.9314e-10	yes
SSBP4	chr19:18529597-18548971	1180	2.8287	0.0559824	-50.5284	0.000261465	yes
CDK18	chr1:205473683-205501921	2713	3.47295	0.0696677	-49.8502	4.1846e-09	yes
EFHD1	chr2:233497945-233547486	1511	27.1942	0.567862	-47.8887	3.38521e-10	yes
-	chr4:115255991-115286217	561	11.5906	0.250931	-46.1904	2.09065e-07	yes
MCAM	chr11:119179321-119185707	2799	4.68465	0.101953	-45.9491	2.10465e-08	yes
MRVI1	chr11:10594704-10715054	6077	3.4674	0.0761211	-45.5511	5.72251e-11	yes
ACTA2	chr10:90694831-90751459	1349	1398.19	32.8072	-42.6184	2.17953e-05	yes
CMPK2	chr2:6988770-7038095	2059	8.75723	0.205928	-42.5257	1.39325e-10	yes
MX2	chr21:42733929-42780732	2006	8.03011	0.189351	-42.4086	2.52861e-09	yes
MRVI1	chr11:10594704-10715054	5895	4.3229	0.105755	-40.8766	7.32099e-11	yes
SYNPO2	chr4:119809995-119982402	3370	2.72877	0.0689452	-39.5788	2.23853e-07	yes
SNX19	chr11:130745765-130786382	5590	5.39529	0.160488	-33.618	4.79616e-14	yes
GPAT2	chr2:96692783-96700623	873	12.814	0.38675	-33.1325	7.42519e-08	yes
-	chr16:31724419-31928222	251	7.86684	0.23845	-32.9916	0.000110106	yes
PDE4DIP	chr1:144851374-145039955	3727	4.13172	0.127281	-32.4614	5.07794e-11	yes
EGFR	chr7:55086585-55279239	3436	2.81352	0.0899972	-31.2623	5.46477e-09	yes
HLA-DRB1	chr6:32521155-32549603	402	22.0498	0.724677	-30.4271	1.55149e-06	yes
-	chr6:83920109-84140938	656	81.4187	2.70853	-30.0601	2.53131e-14	yes
TCF20	chr22:42556018-42666448	6170	1.70585	0.0577583	-29.5343	4.33192e-09	yes
LOC654433	chr2:113999587-114024566	2171	2.48725	0.0880178	-28.2585	3.61232e-06	yes
DDX21	chr10:70715902-70744793	2137	3.87345	0.140669	-27.5359	2.00132e-09	yes
TGFBR2	chr3:30647993-30735633	1571	12.1515	0.446763	-27.199	7.40924e-10	yes
FAM64A	chr17:6347734-6354385	1725	3.00203	0.112003	-26.8031	7.61772e-08	yes
AVPI1	chr10:99437184-99447142	1474	17.087	0.643462	-26.5548	9.04943e-12	yes
MX1	chr21:42797977-42831141	2759	86.9871	3.29228	-26.4215	1.0699e-08	yes
-	chr9:43684771-43891414	2144	3.08896	0.120699	-25.5923	1.47275e-06	yes
-	chr1:7979472-7980667	1195	1.27337	0.0500212	-25.4566	0.000110796	yes
RGS5	chr1:163080976-163172963	675	3.95901	0.159136	-24.8782	0.000119053	yes
-	chr11:6713933-6772262	1111	2.98474	0.121078	-24.6514	3.86737e-05	yes
PDGFRA	chr4:55095263-55164412	3207	7.64906	0.311319	-24.5698	1.91484e-10	yes
NDUFA1	chrX:119004500-119010621	1572	5.23376	0.213761	-24.4842	5.19236e-09	yes
RPL9	chr4:39454172-39460535	851	24.002	0.987267	-24.3116	1.1764e-10	yes
-	chr8:41119475-41166990	943	23.534	0.992783	-23.7051	1.87384e-07	yes
